# Supplementary material for: Exopolysaccharide Carbohydrate Structure and Biofilm Formation by Rhizobium leguminosarum bv. trifolii Strains Inhabiting Nodules of Trifolium repens Growing on an Old Zn–Pb–Cd-Polluted Waste Heap Area
Source: Int J Mol Sci. 2021 Mar 10;22(6):2808. doi: 10.3390/ijms22062808 (PMC7998805; doi:10.3390/ijms22062808)
Supplement: Supplementary file 1 [file ijms-22-02808-s001.zip]

Archive with 1 entries (1 files):
- ijms-1121998-supplementary.pdf
